# Supplementary material for: Electrophysiological evidence for the effectiveness of images versus text in warnings
Source: Sci Rep. 2023 Jan 23;13:1278. doi: 10.1038/s41598-023-28230-x (PMC9870998; doi:10.1038/s41598-023-28230-x)
Supplement: Supplementary file 1 — Supplementary Information. [file 41598_2023_28230_MOESM1_ESM.zip]

Archive with 10 entries (10 files):
- gonogo N2.sav
- gonogo P2.sav
- gonogo behavioral results.sav
- gonogo mu.sav
- gonogo theta.sav
- oddball N2.sav
- oddball P2.sav
- oddball behavioral results.sav
- oddball mu.sav
- oddball theta.sav
